# Supplementary material for: Hypergraph partitioning using tensor eigenvalue decomposition
Source: PLoS One. 2023 Jul 21;18(7):e0288457. doi: 10.1371/journal.pone.0288457 (PMC10361499; doi:10.1371/journal.pone.0288457)
Supplement: S1 File — (ZIP) [file pone.0288457.s001.zip]

Archive with 2 entries (2 files):
- hypart_SI_jul8.pdf
- SI.tex
